# Supplementary material for: Comparison of Long-Term Pneumonia Risk between Spleen Injury and Non-Spleen Injury after Total Splenectomy—A Population-Based Study
Source: J Pers Med. 2022 Feb 18;12(2):308. doi: 10.3390/jpm12020308 (PMC8877515; doi:10.3390/jpm12020308)
Supplement: Supplementary file 1 [file jpm-12-00308-s001.zip]

Archive with 1 entries (1 files):
- jpm-1587986-supplementary.pdf
